# Supplementary material for: Nudix Hydrolase 13 Impairs the Initiation of Colorectal Cancer by Inhibiting PKM1 ADP‐Ribosylation
Source: Adv Sci (Weinh). 2025 Feb 8;12(13):2410058. doi: 10.1002/advs.202410058 (PMC11967829; doi:10.1002/advs.202410058)
Supplement: Supplementary file 2 — Supporting Information [file ADVS-12-2410058-s002.xls]

## Sheet: Sheet1
Cluster 3
LOC100190986
EEF1E1-BLOC1S5
LL22NC03-75H12.2
LOC105372028
LOC105373553
CLCA1
SLC26A5
FAM184B
RETNLB
FOLR3
GCOM1
KCNH6
KLK4
DRGX
MIR181A2HG
LINC00508
KCNJ12
LINC00930
LINC01167
PWAR1
COL4A6
MYBPC1
C19orf71
SPIC
PCDHA9
XIST
SLC25A21
STPG2
ZFP2
XXYLT1-AS2
LOC101927592
RGS9
LINC00665
TNFSF18
PCDHGA9
KLK15
SCN3A
WDFY3
LOC101929294
MUM1L1
LINC01612
TIMD4
PLEKHH1
CHRM1
COL4A5
TSLP
MTNR1A
DBT
SLC5A8
LOC101927560
PCLO
TYRP1
CDHR1
MUC5B
KRBOX1
GDNF
MROH7
PCDHGB5
PTGDR
ELL3
KSR2
PRKAG2-AS1
LOC101927587
IPW
ADH6
C4B
CAPN9
REP15
PCDHGB4
SERF1A
PCDHGA3
UBQLNL
MAP3K2
DACT2
MANEA-AS1
LOC729950
HBA1
TRPA1
ZNF229
ANO7
RGMB
DCDC2
ACSS3
NWD1
VWA5A
SPATA9
GAS5-AS1
HBA2
LOC554249
BCL2L10
PARK2
DDO
FANK1
ATP12A
RAP1GAP2
PCDHA5
HBB
LOC105376772
HNF1A-AS1
LOC102723582
FAM218A
GHRL
LINC00886
TANC2
DAPK2
OCEL1
PTTG2
PRKCQ
LIMCH1
AGPAT4-IT1
NEURL1
MAP2K5
MAST4
FOXA1
GLIS3
TSPAN8
ST6GALNAC1
LINC01252
GFI1
ZNF134
PCDHA7
C15orf53
HEXA-AS1
DERL3
IZUMO4
LOC105370941
FASLG
FERMT3
HLA-DRA
DHX32
PCDHGB6
ARHGAP28
PTPRN2
ADAMTS8
GLIDR
SLC38A4
RIMS3
LOC101929718
GZMK
LOC101927476
GCNT4
SH2D1A
KLHDC7A
PCDHA4
LINC01590
ADGRE1
PTGS1
LGALS8-AS1
MIA2
FGF13
LOC100499484-C9ORF174
RAI2
PWAR5
GAL3ST4
PPP1R36
FLJ42393
GS1-259H13.2
LOC101928324
SLC40A1
CYP26B1
LOC105274304
LRRC29
S1PR4
ZBTB22
ARNT2
CHRNA7
PTGER2
SLC25A21-AS1
CREB3L1
FAM3D
KRBA2
EMB
ARHGAP32
ZNF285
RORC
BLNK
HES5
CCNG2
TTN-AS1
LOC101927157
PAX8-AS1
FAM177B
FAM149A
ZNF429
INSC
ADH4
ADAMTS13
SCN1B
SPAG16
ANKDD1B
OR2A7
HLA-DRB1
SORBS2
CELF6
RGPD5
NKG7
NUDT13
COLEC11
DLEC1
TNFRSF11A
FRYL
PCDHGB7
LOC100507053
TFF3
MAML3
MYOM2
RAB26
WNK4
ARHGAP24
FCHSD1
HOST2
SEC31B
MYOCD
SLC35B3
FAM174B
BMF
GPSM3
USP30-AS1
ACRC
PLA2G4F
COL11A2
ATOH1
NSUN7
NEIL1
TBC1D1
TMC4
NTN4
GIMAP2
APOBEC3C
LOC100996419
C4orf36
ABCG1
ACSM3
HSFX1
ST3GAL4
PLAT
SPATA6
SIDT1
RASSF6
LINC01558
RUSC1-AS1
LOC391322
RAD51-AS1
C15orf65
C14orf159
ADORA2A
TAPBPL
ADAM28
PIM2
ATP6AP1L
NPFF
CLYBL
LINC00324
APH1B
LDHAL6B
PLA2G4C
ENPP3
STX18-AS1
C10orf11
B3GNT6
TSPAN18
LOC100289230
CD6
ERMAP
LEFTY2
MUT
HHAT
CACNB2
RSRP1
UCP2
LINC00515
BCO1
COX4I2
PROM1
LOC101929567
GLTSCR1L
C2orf74
DUSP19
INTS6-AS1
PGRMC2
CTAGE15
CGNL1
C22orf34
LGALS9
PYROXD2
FES
GBP2
LRGUK
PCDHGB1
ZNF583
GTF2IRD2B
BTN3A2
KBTBD3
MSS51
MBD6
GALC
RNLS
MXD4
ADPRHL1
RIMKLB
MUC2
PNRC1
ZKSCAN7
HOTTIP
TAPT1-AS1
SPDEF
ARMCX4
ZC3H6
MTERF1
RBFA
TMEM80
YPEL3
C5orf63
ENOSF1
ZNF345
ARHGEF37
SPRY3
ZADH2
FUT6
INPP5K
CLEC12A
PPIP5K1
SAT2
TSPAN12
RABL2A
APOBEC3D
FAM26F
PLD1
SH3BGRL
ZNF836
ZNF552
POLR2A
PLEKHF1
TRIM38
HLA-F
ZNF25
RNASE4
ANG
TRIM6
ROR1-AS1
CDC37L1-AS1
ITPR2
TSHZ1
ATP1A1-AS1
CD74
FOXP1
ZFYVE1
RNF144B
WAC
ZNF225
IL21R
TRAM2-AS1
TMEM176A
CCDC28A
ZFHX3
NUAK2
PHLPP1
GANC
PLA2G4A
PAX8
ZNF461
KIAA0430
KIAA0368
WIPI1
MGLL
GATA2
SENP8
ATP9B
TRERF1
TMEM51-AS1
BTD
TCF7L2
PEX11G
C21orf58
POU5F2
LINC01207
AGA
CHIC1
CYP2U1
FIG4
SYT17
GABARAP
WDTC1
TMEM242
CTC1
SRGAP3
CARF
NAPSA
HIPK2
FAM149B1
FKBP11
GAB2
TMEM254
NBPF7
FOXO4
RSPH3
SLC35A1
STXBP5
GSDMB
LGALS8
SPG11
ENTPD4
ZBTB26
PIAS2
EGLN3
APOL4
DUSP22
NFIC
PRDM11
MNX1
IL15
SLC35E2B
CYP3A5
ERC1
ZNF235
CYB561D1
TRAM2
ZNF595
ZNF223
LOC100129034
F8
ABR
ARRDC1-AS1
TNFSF13
ZNF585A
CLC
FBXO25
SGSM3
LINC01000
NSD1
SPAG7
ZKSCAN4
CDC14B
ING4
ZFC3H1
BIN3-IT1
ZNF280D
FLJ10038
RBM43
HDHD2
ARHGEF26-AS1
ZNF287
FAM66B
MCM9
LOC643072
NPTN-IT1
SEPSECS
VSTM5
GCC2
PSD4
SAMD12-AS1
SDS
CELF2
ZNF550
ZNF512
ST3GAL5
PHF21A
HLA-E
LPIN2
PDXDC1
ZNF784
FAM120B
PBXIP1
FTO-IT1
ZNF181
STX8
KDM8
ACBD4
CBFA2T3
AGR3
GUCY2C
CDADC1
HMBOX1
KLHL24
SLC35G2
SPPL2B
TBC1D2B
IFNAR1
ALPK1
NAGK
ZNF83
ZKSCAN8
MAPRE2
CIRBP
NUTM2B-AS1
ZNF230
GPRC5C
C2CD5
GSTK1
NR1D2
AES
SERF2
HBP1
ZNF436
ZNF605
PRKX
PPP1R3G
FICD
SORL1
ABCC3
TIRAP
SLC24A3
LOC100506639
SEMA4A
PNISR
LINC00923
HMGXB4
ZNF709
ZFP62
PLAGL1
ZNF790
ERAP1
AK3
ZDHHC23
ALDH3A2
SIMC1
GABARAPL1
SELL
BOD1L1
VPS39
MTMR3
TXNDC16
TRAF1
USP20
SNX33
HIGD2A
SOS1
TNFRSF14
ZXDA
TDRD3
ZNF573
SGMS2
PTPRB
FBXL20
SARM1
ZFP14
PARP8
FCER1G
C19orf54
PHKA2
VPS36
ZNF397
ORAI3
TRAF3IP2
CARD16
ATG2B
COX10
TP53I11
PRMT2
CBFA2T2
C9orf91
ANP32A-IT1
TJP1
NFIA
ZNF45
DMAP1
TMEM219
ATF7
ZNF141
IRF2
MAN2C1
GAREM1
LOC100506990
CCDC112
SETDB2-PHF11
HNF1B
SVIL
SNAP23
ZNF708
FAM13A
ZCCHC6
NOL12
ZNF490
ZBED1
FAM193A
EFL1
CD164
ZNF774
GAK
LOC103344931
LNPEP
FUT3
HDAC5
PIK3R1
ATM
IQGAP1
MR1
ZC4H2
DZIP1L
USP4
ACVR1B
TRIQK
COQ4
SGCB
SEC63
GOLPH3L
ELF2
VPS13A
OAZ2
C15orf39
CCDC25
GIT2
CNOT4
TRIM23
PRAC1
ARNT
ANKFY1
ZBTB3
MKRN1
APOBEC3G
FAM200B
MBNL2
UBR2
ZKSCAN3
FNDC3A
LINC00504
NBR1
PHF3
ZBTB34
TRIOBP
KDM4A
TTC21A
ZZZ3
TBC1D32
CTBP1-AS2
FAM172A
COMMD3
HCP5
BTBD7
OS9
EZH1
PKIG
SLC35F5
CARD8
RAB5B
MED13L
ATP5S
ZBED5-AS1
ADPRM
TCEAL8
UBQLN2
ZC3H14
ZNF510
PSAP
DKFZP434I0714
DHRS7
USP19
HERC2
PAN3
CASZ1
PCGF3
LRCH3
HIF1AN
NFYC-AS1
REV3L
IP6K2
PHF1
CASP6
GPR160
GPR107
FAM188A
GALNT5
ASH2L
TSPYL1
CCNT2
C3orf62
MTFR1L
OIP5-AS1
C7orf55-LUC7L2
C2orf42
LRRC28
POMT1
NFAM1
LARP1B
CTDP1
RPS23
STOM
NR1H2
NFKB1
CRIM1
FOSL2
TIAL1
AGO1
GPHN
RAB40B
EIF1B
TBC1D8B
PDLIM1
NR2C2
SHISA9
WASF2
ZNF480
SDSL
RNF130
UBE3B
CYB5A
ARL15
WDR13
ADM
SUMF1
C7orf60
ARIH1
MFSD9
RNF122
SEPW1
NCOA2
DDX60L
ATXN3
CCDC115
MRVI1
GNPTG
FKBP15
PEX11B
SARAF
TSTD2
ERCC5
ANAPC16
ZNF513
TCIRG1
CLCN3
CRIPT
TXN2
ZNF26
REV1
DYRK1A
PLEK
PPP1R21
PATJ
TMX3
LAPTM4A
UBE3A
AGPAT1
CEP70
ACAD8
TBC1D25
EMC7
C7orf73
NGLY1
ARFIP1
CAST
SMAD2
ZNF700
ABL1
CCNG1
USP8
TM9SF3
UFL1
APPL1
DDX17
WFDC1
PTER
ZRANB1
TBC1D15
SS18
EDF1
MAP1LC3A
BBS7
LANCL2
SLC16A5
LOC100506302
ICAM2
ASH1L
NAPG
METTL10
CREB1
PHF12
THAP6
WWP1
ABCD4
REL
RSPRY1
ARHGAP4
DCTN2
RNF167
PRKD2
LIMD1
ZNF805
TATDN3
CTDSPL2
ATF2
XKR8
AIM1
MGST1
RAB11A
TNFAIP8
SEC11A
CGGBP1
MGEA5
BORCS8
RSBN1L
SLF2
C11orf71
GATB
IL13RA1
SPRED1
LYRM5
BSDC1
PCF11
